# Supplementary material for: Effect of a Topical Thrombin–Carboxymethyl Starch Hemostatic Agent on Perioperative Hemoglobin Course: A Propensity Score-Matched Study
Source: Medicina (Kaunas). 2026 Jun 11;62(6):1142. doi: 10.3390/medicina62061142 (PMC13303010; doi:10.3390/medicina62061142)
Supplement: Supplementary file 1 [file medicina-62-01142-s001.zip]

Archive with 1 entries (1 files):
- medicina-4244063-supplementary.pdf
